# Supplementary material for: Effectiveness of Prevention Interventions Using Social Marketing Methods on Behavioural Change in the General Population: A Systematic Review of the Literature
Source: Int J Environ Res Public Health. 2023 Mar 4;20(5):4576. doi: 10.3390/ijerph20054576 (PMC10002445; doi:10.3390/ijerph20054576)
Supplement: Supplementary file 1 [file ijerph-20-04576-s001.zip]

Archive with 1 entries (1 files):
- ijerph-2189306-supplementary.pdf
